# Supplementary material for: Chromosome-scale assembly with improved annotation provides insights into breed-wide genomic structure and diversity in domestic cats
Source: J Adv Res. 2024 Oct 28;75:863–74. doi: 10.1016/j.jare.2024.10.023 (PMC12789764; doi:10.1016/j.jare.2024.10.023)
Supplement: Supplementary Data 1 [file mmc1.xlsx]

## Sheet: Table S1
Table S1. Olfactory receptor (OR) genes in AnAms1.0 and the corresponding genes in FelCat9
OR genes in AnAms1.0					Corresponding OR genes in FelCat9 with a >97% amino acid identity1)					Amino acid identity (%)2)
Chromosome	Intact (F) or Pseudo (P)	Initial position	Terminal position	Direction	Chromosome	Intact (F) or Pseudo (P)	Initial position	Terminal position	Direction
A1	P	84047956	84048757	-	A1	P	83226106	83226890	-	97.9
A1	P	84144246	84145173	-	A1	P	83330475	83331402	-	99.7
A1	P	84156962	84157828	-	A1	P	83343598	83344464	-	99.6
A1	P	84194001	84194872	+
A1	F	84211108	84212058	+	A1	F	83398037	83398987	+	100
A1	P	84235074	84235966	+	A1	P	83423318	83424192	+	98.2
A1	F	84248572	84249519	+	A1	F	83436822	83437769	+	99.4
A1	F	84476102	84477076	+	A1	F	83665031	83666002	+	99.7
A1	F	84502987	84503940	-	A1	F	83691922	83692875	-	100
A1	F	84555337	84556311	-	A1	F	83744264	83745238	-	99.7
A1	F	84572673	84573626	-	A1	F	83761545	83762498	-	100
A1	F	84603313	84604278	-	A1	F	83793162	83794127	-	99.4
A1	F	84620346	84621305	-	A1	F	83809842	83810801	-	100
A1	F	84654836	84655792	-	A1	F	83844335	83845291	-	99.7
A1	P	84699852	84700794	-	A1	P	83890159	83891101	-	99.4
A1	F	84760463	84761425	+	A1	F	83950897	83951859	+	99.4
A1	F	84788974	84789933	-	A1	F	83979306	83980241	-	100
A1	F	84932729	84933688	-	A1	F	84123041	84124000	-	99.7
A1	P	84987123	84988039	+	A1	P	84177206	84178122	+	99.7
A1	F	85030342	85031268	+	A1	P	84220129	84220566	+	100
A1	F	85083349	85084278	+	A1	F	84274711	84275640	+	98.7
A1	P	85111400	85111879	-	A1	P	84302775	84303254	-	99.4
A1	P	85113194	85113629	-	A1	P	84304528	84304963	-	100
A1	F	85187119	85187997	+	A1	F	84378133	84379011	+	100
A1	F	85837433	85838371	+	A1	F	85029878	85030816	+	98.7
A1	P	85878563	85879474	+	A1	P	85064580	85065329	+	99.2
A1	F	85910055	85910993	-	A1	F	85085041	85085979	-	98.7
A1	P	85967063	85967954	-
A1	P	85990429	85991357	-	A1	P	85166323	85167251	-	99.7
A1	F	86007518	86008486	-	A1	F	85183414	85184382	-	99.7
A1	F	86049609	86050631	-	A1	P	85225607	85226491	-	100
A1	P	86112584	86113435	+	A1	P	85288566	85289417	+	99.6
A1	F	86146220	86147155	+	A1	F	85322529	85323464	+	100
A1	P	86198228	86199103	-	A1	P	85374721	85375665	-	100
A1	F	86211367	86212308	+	A1	F	85387945	85388886	+	100
A1	F	86252337	86253296	-	A1	F	85428978	85429937	-	99.7
A1	F	86277906	86278862	+	A1	F	85454564	85455520	+	99.7
A1	P	86295111	86295940	+	A1	P	85471755	85472584	+	99.6
A1	P	86360205	86361068	+
A1	F	86374672	86375628	-	A1	F	85551365	85552321	-	99.7
A1	P	86403484	86404445	+	A1	P	85580187	85581148	+	99.1
A1	P	86430293	86431128	+	A1	P	85606894	85607729	+	99.6
A1	F	86454621	86455592	-	A1	F	85631233	85632204	-	99.7
A1	F	86498272	86499216	+	A1	F	85674970	85675914	+	100
A1	F	86538669	86539616	+	A1	F	85715445	85716392	+	99.4
A1	P	86584050	86584817	-
A1	F	86628950	86629903	+	A1	F	85807131	85808084	+	100
A1	F	86643838	86644776	+	A1	F	85821920	85822858	+	100
A1	F	87208966	87209904	+	A1	F	85821920	85822858	+	100
A1	F	87241880	87242815	+	A1	F	85856672	85857607	+	99.7
A1	F	87279763	87280701	+
A1	P	88105347	88106114	-	A1	P	85762313	85763076	-	99.6
A1	F	88149974	88150927	+	A1	F	85807131	85808084	+	100
A1	F	88164753	88165691	+	A1	F	85821920	85822858	+	100
A1	F	88200352	88201287	+
A1	F	88238197	88239135	+	A1	F	85893724	85894662	+	100
A1	P	88503962	88504504	+
A1	F	88514994	88515926	+	A1	F	86172696	86173628	+	99.7
A1	F	88946751	88947695	+	A1	P	86615733	86616678	+	99
A1	P	88974793	88975524	+
A1	F	89025606	89026541	+	A1	F	86694732	86695667	+	99.4
A1	F	89047277	89048209	-	A1	F	86716658	86717590	-	99.4
A1	F	89087664	89088608	+
A1	P	89115574	89116305	+	A1	P	86643862	86644593	+	99.6
A1	F	89166442	89167377	+	A1	F	86694732	86695667	+	99.4
A1	F	89188149	89189081	-	A1	F	86716658	86717590	-	99.4
A1	F	89252031	89252978	+	A1	F	86780866	86781813	+	100
A1	P	89258082	89258933	-	A1	P	86786910	86787761	-	100
A1	F	89316018	89316971	+	A1	F	86845025	86845978	+	99.4
A1	F	89351128	89352069	+	A1	F	86880125	86881066	+	99
A1	F	89373365	89374294	-	A1	F	86902378	86903307	-	100
A1	F	89393834	89394805	+	A1	F	86923324	86924295	+	99.7
A1	F	89404648	89405598	+	A1	F	86934173	86935123	+	100
A1	F	89428699	89429607	-	A1	F	86958000	86958944	-	99.7
A1	P	89466200	89466502	-	A1	P	86995474	86995776	-	100
A1	F	89473943	89474890	+	A1	F	87003190	87004137	+	100
A1	F	89499991	89500917	+	A1	F	87029191	87030117	+	99.4
A1	F	89558454	89559377	+	A1	F	87087666	87088589	+	99.7
A1	F	89652821	89653759	-	A1	F	87182111	87183049	-	99.4
A1	F	89682814	89683767	-
A1	P	89704989	89705855	-	A1	P	87234474	87235340	-	99.7
A1	P	89738879	89739801	-	A1	P	87268321	87269243	-	99.3
A1	F	89813142	89814122	+	A1	F	87345740	87346720	+	100
A1	F	89843522	89844508	-	A1	F	87376136	87377122	-	99.4
A1	F	89885548	89886498	-	A1	F	87418137	87419087	-	99.4
A1	F	89911259	89912203	-	A1	F	87443098	87444042	-	100
A1	F	89941366	89942298	+	A1	F	87473484	87474416	+	99.4
A1	F	89961974	89962942	-	A1	F	87494866	87495834	-	99.4
A1	F	90003075	90003947	+	A1	F	87536020	87536892	+	99.7
A1	F	90226619	90227566	+	A1	F	87759882	87760829	+	100
A1	P	91869088	91869810	-	A1	P	91415898	91416620	-	99.6
A1	F	91897610	91898560	+	A1	F	91457505	91458455	+	99.7
A1	P	91945925	91946871	-
A1	F	91980914	91981861	+	A1	F	91544687	91545634	+	100
A1	F	92197366	92198298	-	A1	F	91756346	91757278	-	99.7
A1	F	93952458	93953390	-	A1	F	93539325	93540257	-	99.7
A1	P	93964272	93965084	-	A1	P	93550987	93551929	-	100
A1	P	94162306	94162917	+
A2	F	6910393	6911334	-	A2	F	5406328	5407269	-	100
A2	F	8359483	8360433	-	A2	F	6854639	6855589	-	99.7
A2	F	8385835	8386785	-
A2	F	8407015	8407953	+	A2	F	6905620	6906558	+	99.4
A2	F	8413643	8414563	+	A2	F	6912251	6913171	+	99.7
A2	F	8425573	8426490	+	A2	F	6924392	6925309	+	100
A2	F	8435739	8436677	+	A2	F	6934587	6935525	+	99
A2	F	8444409	8445347	-	A2	F	6943306	6944244	-	99
A2	F	8455528	8456481	-	A2	F	6954479	6955432	-	98.1
A2	F	8463810	8464745	-	A2	P	6962767	6963788	-	99.4
A2	P	8469601	8470488	-	A2	P	6968330	6969217	-	100
A2	P	8474134	8475066	-	A2	P	6972857	6973789	-	99.4
A2	F	8514885	8515823	+	A2	F	7013475	7014413	+	98.4
A2	F	8556922	8557860	-	A2	F	7055532	7056470	-	100
A2	F	8573469	8574407	+	A2	F	7072051	7072989	+	99.7
A2	F	8588161	8589099	+	A2	F	7086751	7087689	+	98.4
A2	F	8606182	8607114	+	A2	F	7104692	7105624	+	99.4
A2	F	8614321	8615250	-	A2	F	7112833	7113762	-	99
A2	F	8623133	8624155	-	A2	F	7121899	7122921	-	98.5
A2	P	8636492	8637403	-	A2	P	7136557	7137468	-	99
A2	F	8645024	8646016	-	A2	F	7145114	7146106	-	99.7
A2	P	8660555	8661375	-	A2	P	7162507	7163328	-	99.2
A2	F	8803010	8803948	-	A2	F	7305184	7306122	-	99.4
A2	P	12078728	12079123	-	A2	P	10606671	10607066	-	100
A2	P	12100411	12101325	+	A2	P	10627538	10628453	+	100
A2	F	12117728	12118696	+	A2	P	10644838	10645756	+	99.6
A2	F	12131246	12132214	+	A2	P	10658412	10659381	+	100
A2	P	12142855	12143770	+	A2	P	10669979	10670894	+	99.7
A2	F	12160341	12161306	+
A2	F	12181427	12182395	+	A2	F	10709682	10710650	+	98.4
A2	F	12193921	12194880	+	A2	F	10721547	10722506	+	99.7
A2	F	12213926	12214894	+
A2	F	12233715	12234683	+	A2	F	10761313	10762281	+	98.8
A2	F	12243069	12244007	+	A2	F	10770758	10771696	+	100
A2	F	12254289	12255290	-	A2	F	10781981	10782982	-	100
A2	F	12274353	12275282	+
A2	P	12283439	12284312	-
A2	F	12293077	12294009	-	A2	P	10821697	10822630	-	99.7
A2	F	12311577	12312509	+	A2	F	10840188	10841120	+	99.7
A2	F	12320285	12321253	+
A2	P	12329931	12330962	-	A2	F	10858247	10859236	-	99.1
A2	F	12339568	12340515	-	A2	P	10873746	10874820	-	99
A2	F	12352084	12353010	+
A2	F	12361470	12362402	+	A2_random_ctg288	F	10465	11397	-	100
A2	F	12371141	12372109	+	A2	F	10905431	10906399	+	97.5
A2	F	12380618	12381586	-
A2	F	12395881	12396807	-
A2	F	12408977	12409924	+
A2	F	12418966	12419955	+	A2_random_ctg288	F	42931	43920	+	100
A2	F	12430798	12431730	-	A2	F	10960988	10961920	-	100
A2	F	12451056	12451988	-	A2	F	10981215	10982147	-	97.4
A2	P	12467292	12468148	+	A2	P	10997746	10998620	+	97.2
A2	P	12480354	12481306	+
A2	P	12490285	12491188	-
A2	P	12502753	12502992	-	A2	P	11032552	11032791	-	98.7
A2	F	12510043	12510975	-	A2	F	11039838	11040770	-	99
A2	P	12520612	12521576	-	A2	F	11050431	11051396	-	99.1
A2	P	12534938	12535871	+	A2	F	11064712	11065644	+	99.4
A2	F	12548005	12548988	+	A2	F	11077771	11078754	+	100
A2	F	12565732	12566700	+	A2	F	11095719	11096687	+	98.1
A2	F	12577828	12578760	+	A2	F	11107332	11108264	+	99.7
A2	F	12591959	12592912	+	A2	F	11121416	11122369	+	100
A2	F	12616407	12617546	+
A2	F	12643983	12644936	+
A2	F	12653523	12654431	-	A2	F	11183114	11184043	-	98.3
A2	F	12670210	12671160	+	A2	F	11202295	11203245	+	99.7
A2	F	12685128	12686147	+	A2	F	11217565	11218521	+	97.8
A2	P	12787860	12788665	+
A2	P	12825905	12826650	-	A2	P	11359947	11360692	-	98
A2	P	13355096	13356031	+
A2	F	13372884	13373831	+
A2	F	13385030	13385989	-
A2	F	13396109	13397152	-
A2	F	13405975	13406970	-
A2	P	13415482	13416064	+
A2	F	13424626	13425576	+	A2	F	11729703	11730653	+	98.1
A2	F	13434767	13435717	-	A2	F	11765072	11766001	-	98.7
A2	P	13445106	13445720	-
A2	F	13449113	13450042	-	A2	P	11758963	11759577	-	97.6
A2	F	13464512	13465462	+	A2	F	11782742	11783692	+	97.2
A2	F	13473728	13474687	-
A2	F	13502957	13503922	+	A2	F	11820369	11821334	+	99.7
A2	P	13530613	13531558	+	A2	P	11847608	11848553	+	99.4
A2	P	160859501	160860238	+	A2	P	157963972	157964664	+	98.7
A2	F	160875582	160876526	+	A2	F	157979974	157980918	+	99.7
A2	F	160892597	160893541	+	A2	P	157997027	157997970	+	98.4
A2	F	160905328	160906272	+	A2	F	158009755	158010699	+	100
A2	F	161630953	161631897	-	A2	F	158741298	158742242	-	100
A2	F	161645695	161646639	-	A2	F	158756726	158757670	-	97.8
A2	F	161658273	161659217	-
A2	F	161674346	161675290	+	A2	F	158772768	158773712	+	100
A2	P	161685302	161686242	-	A2	P	158783715	158784655	-	99.7
A2	P	162020816	162021295	-	A2	P	159121870	159122349	-	99.4
A2	F	162027703	162028644	-	A2	F	159128752	159129693	-	100
A2	F	162052993	162053958	-	A2	F	159154055	159155020	-	100
A2	F	162232668	162233621	+	A2	F	159336215	159337168	+	100
A2	P	162245931	162246332	+	A2	P	159349486	159349887	+	100
A2	F	162259379	162260332	+	A2	F	159362944	159363897	+	100
A2	F	162385628	162386581	+
A2	P	162398884	162399312	+
A2	F	162412063	162413016	+	A2	F	159362944	159363897	+	100
A2	F	162435139	162436092	+	A2	F	159386029	159386982	+	97.8
A2	F	162456972	162457934	+	A2	F	159407861	159408823	+	100
A2	F	162476953	162477888	+	A2	F	159427854	159428789	+	100
A2	F	162492019	162492948	+	A2	F	159442911	159443840	+	100
A2	F	162512794	162513729	+	A2	F	159463688	159464623	+	100
A2	F	162557661	162558593	+	A2	F	159509514	159510446	+	100
A2	F	162569805	162570737	+	A2	F	159521672	159522604	+	99.7
A2	F	162581044	162581976	+	A2	F	159532914	159533846	+	100
A2	F	162596767	162597699	+	A2	F	159548625	159549557	+	100
A2	F	162611264	162612193	+	A2	F	159563124	159564053	+	100
A2	P	162641218	162642018	+	A2	P	159594342	159595142	+	98.9
A2	F	162667703	162668644	+	A2	F	159621661	159622602	+	99.7
A2	F	162680965	162681906	+	A2	F	159637768	159638709	+	100
A2	F	162699181	162700113	+	A2	F	159656002	159656934	+	99.4
B1	P	19857609	19858519	-
B1	P	62049377	62050134	+	B1	P	62952387	62953144	+	100
B1	P	171912449	171912885	+	B1	P	172887264	172887700	+	99.3
B2	P	950915	951430	-	B2	P	419758	420232	-	99.4
B2	F	985189	986136	+	B2	F	456506	457453	+	100
B2	F	1000361	1001314	-	B2	F	471783	472736	-	100
B2	F	1016036	1016989	-
B2	F	1031661	1032614	-	B2	F	487408	488361	-	99.4
B2	F	1045502	1046452	-	B2	F	501249	502199	-	99.7
B2	F	1069117	1070052	-	B2	F	526161	527096	-	100
B2	P	1085216	1086143	+
B2	F	1093698	1094627	+	B2	F	550906	551835	+	100
B2	F	1122837	1123790	+	B2	F	580080	581033	+	100
B2	F	1160336	1161301	-	B2	F	617660	618625	-	99.4
B2	F	1178948	1179892	-	B2	F	635859	636803	-	100
B2	F	1197392	1198336	+	B2	F	660794	661738	+	98.7
B2	F	1207554	1208513	-	B2	F	670932	671891	-	100
B2	F	1224181	1225140	-	B2	F	687335	688294	-	100
B2	F	1253385	1254332	+
B2	F	1263889	1264836	+	B2	F	727115	728083	+	99.7
B2	F	1314602	1315546	+	B2	F	778049	778993	+	100
B2	F	1348556	1349509	-	B2	F	807500	808453	-	97.5
B2	F	1437180	1438124	-	B2	P	896451	897396	-	99.4
B2	F	1473009	1473935	-
B2	F	1548801	1549745	+	B2	F	1008325	1009269	+	99.4
B2	F	1564638	1565582	+	B2	F	1024181	1025125	+	100
B2	F	1586455	1587396	+	B2	F	1046080	1047021	+	99.7
B2	F	1614695	1615648	+	B2	F	1074325	1075278	+	99.4
B2	F	1647070	1647999	+	B2	P	1106702	1107630	+	99.7
B2	P	1658375	1659319	-	B2	P	1118006	1118950	-	100
B2	F	1708079	1709017	-
B2	F	1790162	1791106	+	B2	P	1251674	1252252	+	98.4
B2	F	1815677	1816621	+	B2	F	1275895	1276839	+	100
B2	F	1837148	1838083	+	B2	F	1297511	1298446	+	100
B2	F	1861425	1862354	+	B2	F	1321783	1322712	+	99.4
B2	F	1872783	1873709	-	B2	F	1333147	1334073	-	100
B2	P	1907874	1908632	-	B2	P	1368051	1368809	-	98.8
B2	F	1949897	1950841	+	B2	F	1410958	1411902	+	99.4
B2	F	1999103	2000035	+	B2	F	1460213	1461145	+	99.4
B2	F	2054730	2055692	+	B2	P	1516130	1517090	+	99.3
B2	F	2111801	2112763	+
B2	F	2146092	2147054	+	B2	F	1607899	1608861	+	100
B2	F	2563211	2564155	+	B2	F	2025556	2026500	+	100
B2	F	2931210	2932151	-	B2	F	2394540	2395481	-	99.4
B2	F	2979302	2980234	+	B2	P	2446440	2447042	+	100
B2	F	2997005	2997937	+
B2	F	3019344	3020282	+
B2	F	3033899	3034831	+
B2	P	3056259	3057184	+
B2	F	3070813	3071745	+
B2	F	3093151	3094089	+
B2	P	3124821	3125754	+
B2	F	3138339	3139280	+
B2	F	3147483	3148427	-
B2	F	3176867	3177805	+
B2	F	3187371	3188309	+
B2	F	3204098	3205036	+
B2	F	3252230	3253168	+
B2	F	3277679	3278617	+
B2	F	3295914	3296855	+
B2	F	3305046	3305990	-	B2_random_ctg521	F	2421	3365	-	100
B2	F	3328161	3329099	+
B2	F	3339132	3340085	+
B2	F	3348477	3349421	-
B2	F	3377331	3378269	+
B2	F	3387854	3388792	+	B2_random_ctg300	F	2317	3255	+	97.8
B2	F	3404307	3405245	+
B2	P	3413617	3414105	-	B2	P	2895981	2896469	-	98.2
B2	F	3424464	3425384	-	B2_random_ctg300	F	40030	40950	-	100
B2	F	3467329	3468258	-	B2	F	2949983	2950912	-	100
B2	F	3491104	3492045	-	B2	F	2973692	2974633	-	100
B2	F	3521535	3522476	+	B2	F	3004190	3005131	+	100
B3	F	71085325	71086263	+	B3	F	71976968	71977906	+	100
B3	F	71115331	71116311	+	B3	F	72007019	72007999	+	100
B3	F	71129759	71130697	+	B3	F	72021451	72022389	+	100
B3	P	71148986	71149891	+	B3	P	72040746	72041651	+	99.7
B3	F	71159514	71160452	+	B3	F	72051282	72052220	+	99.7
B3	F	71182762	71183706	+	B3	F	72074354	72075292	+	99
B3	F	71206028	71206972	+	B3	F	72097753	72098691	+	99.7
B3	F	71231867	71232805	+	B3	F	72123530	72124468	+	100
B3	F	71262316	71263254	+
B3	F	71303947	71304885	+	B3	F	72159550	72160488	+	98.4
B3	F	71323962	71324924	+	B3	F	72182046	72183008	+	100
B3	F	71343577	71344515	+	B3	P	72201527	72202545	+	100
B3	F	71385111	71386046	-	B3	F	72243409	72244344	-	99.4
B3	P	71408775	71409713	-
B3	P	71432635	71433377	-
B3	F	71443586	71444503	-	B3	F	72301885	72302802	-	100
B3	F	71451168	71452106	-	B3	F	72309466	72310404	-	100
B3	F	71466221	71467156	-	B3	F	72324523	72325458	-	100
B3	F	71488711	71489646	-	B3	F	72346991	72347926	-	100
B3	F	71509783	71510718	-	B3	F	72367883	72368818	-	99
B3	F	71524481	71525416	-
B3	F	71541111	71542049	-	B3	F	72382583	72383521	-	99.4
B3	F	71554246	71555157	-	B3	P	72412205	72413138	-	100
B3	F	71578614	71579552	+	B3	F	72436625	72437563	+	99.4
B3	P	71585015	71585912	-	B3	P	72443030	72443928	-	98
B3	F	71622882	71623820	+
B3	F	71646410	71647351	-	B3	P	72511637	72512449	-	98.9
B3	F	71655838	71656779	-	B3	F	72521063	72522004	-	100
B3	F	71671898	71672824	-	B3	F	72537177	72538103	-	100
B3	F	71692420	71693349	-	B3	F	72557717	72558646	-	100
B3	F	71707734	71708690	-	B3	F	72573066	72574022	-	100
B3	F	71727616	71728569	+	B3	P	72592946	72593818	+	100
B3	F	71745586	71746518	+	B3	F	72611662	72612594	+	100
B3	P	71755319	71756092	+	B3_random_ctg197	P	69349	70101	+	100
B3	F	71774618	71775556	-	B3	F	72640671	72641609	-	100
B3	P	71794153	71794926	-	B3_random_ctg197	P	69349	70101	+	100
B3	P	71812294	71813040	+
B3	F	71831453	71832391	-	B3	F	72640671	72641609	-	100
B3	F	71865864	71866796	-	B3	F	72675049	72675981	-	100
B3	F	71874393	71875334	-	B3	F	72683569	72684510	-	99.7
B3	F	71894279	71895220	-	B3	F	72703445	72704386	-	99.4
B3	F	71907674	71908600	-	B3	F	72716829	72717755	-	99.7
B3	P	71938361	71939206	-
B3	F	71949222	71950175	+	B3	P	72758396	72759348	+	99.4
B3	P	71966231	71967142	+	B3	P	72775891	72776802	+	99
B3	F	71994456	71995388	-	B3	F	72816146	72817078	-	99.7
B3	F	72024612	72025700	+	B3	F	72846291	72847379	+	100
B3	P	72051262	72052006	+	B3	P	72872920	72873665	+	99.2
B3	F	72061855	72062829	-	B3	F	72883509	72884483	-	100
B3	P	72085012	72085971	-	B3	P	72906948	72907907	-	97.8
B3	F	72103416	72104351	-	B3	F	72925540	72926475	-	100
B3	F	72118750	72119721	-	B3	F	72940905	72941876	-	99.4
B3	F	72133458	72134417	-	B3	F	72955581	72956540	-	99.7
B3	F	72150992	72151963	-	B3	F	72973124	72974095	-	99.7
B3	F	72180204	72181154	-	B3	F	73002359	73003309	-	99.7
B3	F	72198833	72199780	+	B3	F	73021009	73021956	+	100
B3	F	72212143	72213102	-	B3	F	73034296	73035255	-	100
B3	F	72240464	72241387	-	B3	F	73062702	73063625	-	100
B3	F	72255747	72256673	-	B3	F	73078112	73079038	-	98.7
B3	F	72272516	72273457	-	B3	F	73094780	73095721	-	100
B3	F	72287518	72288456	-	B3	F	73109755	73110693	-	100
B3	F	72301206	72302153	-	B3	F	73123348	73124289	-	97.4
B3	F	72315040	72316026	+	B3	F	73137133	73138119	+	99.7
B3	F	72330691	72331677	+	B3	F	73152484	73153470	+	99.1
B3	F	72344917	72345885	+	B3	P	73166669	73167675	+	99.1
B3	F	72359486	72360454	+	B3	P	73182730	73183697	+	98.4
B3	F	72384458	72385426	+	B3	F	73208562	73209530	+	99.7
B3	F	72407333	72408301	+	B3	F	73230301	73231269	+	99.7
B3	P	72416245	72417202	-	B3	P	73239259	73240216	-	99.7
B3	F	72434397	72435338	+	B3	F	73257397	73258338	+	99.7
B3	F	72463353	72464282	+
B3	F	72477965	72478900	+	B3_random_ctg344	F	30569	31504	+	98.7
B3	F	72518129	72519064	+	B3	F	73326647	73327573	+	98.1
B3	F	72547187	72548122	+	B3	F	73355677	73356612	+	100
B3	F	72561387	72562313	+	B3	F	73369865	73370791	+	100
B3	F	72569415	72570407	+	Un_ctg348	F	41237	42181	-	97.5
B3	F	72574561	72575505	+	B3	F	73383307	73384251	+	100
B3	F	72594492	72595436	-	Un_ctg348	F	14879	15823	+	98.4
B3	F	72605558	72606508	+	Un_ctg348	P	3816	4794	-	99.4
B3	F	72976645	72977634	-	B3	F	73790038	73791027	-	99.7
B3	F	73310138	73311073	-	B3	F	74129461	74130396	-	100
B3	F	73716320	73717261	-	B3	F	74538141	74539082	-	99.7
B3	F	73736553	73737509	-	B3	F	74557853	74558809	-	100
B3	F	73757738	73758694	-	B3	F	74579602	74580558	-	99.7
B3	F	73785276	73786214	+	B3	F	74607140	74608078	+	99.7
B3	F	73791132	73792085	-	B3	F	74613003	74613956	-	100
B3	F	74744379	74745305	+
B3	F	74752888	74753817	+	B3	P	75599538	75600275	+	98
B3	P	76807221	76808102	+
B4	F	76559922	76560878	-	B4	F	77091252	77092208	-	100
B4	F	76583079	76584035	-	B4	F	77114366	77115322	-	100
B4	F	76717093	76718055	-	B4	F	77258130	77259092	-	97.2
B4	F	76742228	76743139	-	B4	F	77284825	77285736	-	100
B4	F	76766194	76767105	-	B4	F	77308791	77309702	-	100
B4	F	76819732	76820661	-	B4	F	77362424	77363353	-	100
B4	F	76843466	76844401	-	B4	F	77386163	77387098	-	100
B4	F	76878761	76879678	-	B4	F	77421474	77422391	-	100
B4	P	76944503	76945452	+	B4	P	77488244	77489193	+	100
B4	F	76959535	76960470	+	B4	F	77503278	77504213	+	100
B4	F	76964296	76965231	+	B4	F	77508039	77508977	+	100
B4	P	76980978	76981862	-	B4	P	77524721	77525605	-	100
B4	F	76998262	76999197	+	B4	F	77542030	77542965	+	100
B4	F	77012624	77013550	+	B4	F	77556390	77557316	+	100
B4	F	77025786	77026748	+	B4	F	77569546	77570508	+	100
B4	F	77041836	77042783	+	B4	F	77585607	77586554	+	100
B4	F	77053763	77054716	+	B4	F	77597534	77598487	+	100
B4	F	77069640	77070563	+	B4	F	77614625	77615548	+	98.4
B4	F	77085942	77086877	+	B4	F	77630958	77631893	+	100
B4	F	77133599	77134651	+	B4	F	77678655	77679707	+	100
B4	P	82617338	82618271	+	B4	P	83216884	83217817	+	100
B4	F	82643583	82644524	+	B4	F	83243128	83244069	+	100
B4	F	82680849	82681790	+	B4	F	83280377	83281318	+	100
B4	P	82696988	82697457	+	B4	P	83296532	83297001	+	98.1
B4	F	82714878	82715819	+	B4	F	83314140	83315081	+	100
B4	F	82742452	82743414	+	B4	P	83342044	83342970	+	98.9
B4	P	82754204	82755089	-	B4_random_ctg187	P	35157	36042	-	97.3
B4	F	82778385	82779326	+	B4	P	83377962	83378844	+	99.6
B4	F	82789719	82790681	-	B4_random_ctg187	F	70860	71822	-	99.7
B4	F	82811250	82812188	+	B4_random_ctg312	F	4536	5474	-	100
B4	F	82824044	82825006	-	B4	P	83395275	83396119	-	98
B4	F	82838566	82839504	-	B4	F	83409732	83410670	-	99.7
B4	P	82866503	82867264	+	B4	P	83437798	83438559	+	98.8
B4	F	82879461	82880402	+	B4	F	83450799	83451740	+	99.4
B4	F	82891058	82892020	-
B4	F	82900287	82901225	+	B4	F	83472386	83473324	+	99.7
B4	F	82913199	82914146	+	B4	F	83484756	83485703	+	100
B4	F	82952527	82953489	-	B4	F	83520313	83521275	-	99.7
B4	F	82964360	82965310	+	B4_random_ctg452	P	2799	3748	+	100
B4	F	82980595	82981533	+	B4	F	83548412	83549350	+	99.4
B4	P	83097890	83098810	-	B4	P	83684481	83685401	-	99.7
B4	F	83115641	83116579	+	B4	F	83702615	83703553	+	100
B4	F	83134985	83135923	+	B4	F	83721416	83722354	+	100
B4	P	83154576	83155512	-	B4	P	83741006	83741942	-	100
B4	F	83169100	83170038	+	B4	F	83755545	83756483	+	100
B4	P	83186063	83186821	+	B4	P	83772507	83773265	+	98.4
B4	P	83194134	83195069	+
B4	P	83197320	83198078	+	B4	P	83783752	83784510	+	100
B4	F	83202740	83203678	+	B4	F	83789171	83790109	+	100
B4	F	83209951	83210886	+	B4	F	83796400	83797335	+	100
B4	P	83213597	83214258	+	B4	P	83800046	83800707	+	99.5
B4	P	83223931	83224898	+	B4	P	83808149	83809125	+	98.1
B4	F	83229619	83230566	+	B4	F	83813843	83814790	+	100
B4	F	83235952	83236890	+	B4	F	83820183	83821121	+	99.4
B4	P	83264920	83265746	+	B4	P	83844234	83845154	+	99.6
B4	F	83273863	83274798	+	B4	F	83853230	83854165	+	99.7
B4	F	83283523	83284461	+	B4	F	83862886	83863824	+	100
B4	F	83291328	83292266	+	B4	F	83870393	83871331	+	99.7
B4	F	83306370	83307308	+	B4	F	83935124	83936062	+	100
B4	F	83322212	83323147	+	B4	F	83950960	83951895	+	99
B4	P	83330380	83331171	-	B4	P	83959080	83959871	-	99.2
B4	F	83348425	83349372	+	B4	F	83979389	83980336	+	100
B4	P	83356132	83357045	+	B4	P	83987102	83987999	+	98.9
B4	F	83373449	83374387	+	B4	F	84004389	84005327	+	100
B4	P	83396340	83397284	+
B4	F	83430318	83431256	+	B4	F	84063027	84063977	+	99.4
B4	F	83443161	83444135	+	B4	F	84075874	84076848	+	100
B4	F	83465220	83466158	+	B4	F	84097934	84098872	+	100
B4	F	83486628	83487566	+	B4	F	84119336	84120274	+	100
B4	P	83512311	83513235	+	B4	P	84144583	84145507	+	100
B4	F	83523262	83524200	+	B4	F	84155530	84156468	+	100
B4	P	83536945	83537873	+	B4	P	84169215	84170143	+	100
B4	F	83554654	83555673	+	B4	F	84186922	84187941	+	100
B4	F	83563996	83564946	-	B4	F	84196263	84197213	-	100
B4	P	83571079	83572005	+	B4	P	84203345	84204271	+	100
B4	F	83594198	83595127	+	B4	F	84226463	84227392	+	100
B4	F	83626047	83626985	+	B4	P	84259278	84260213	+	97.1
B4	F	83652134	83653219	+	B4	F	84285365	84286450	+	100
B4	F	83677778	83678713	+	B4	F	84312114	84313049	+	100
B4	F	83695325	83696263	+	B4	F	84329659	84330597	+	100
B4	F	83708664	83709704	-	B4	F	84343001	84344041	-	100
B4	P	137541982	137542262	+	B4	P	137485543	137485823	+	100
C1	P	34776305	34777243	+	C1	P	33900683	33901621	+	99.7
C1	F	34783184	34784131	-	C1	F	33907567	33908514	-	99.7
C1	P	34796905	34797732	-	C1	P	33921283	33922110	-	100
C1	F	34814313	34815308	-	C1	F	33938688	33939683	-	100
C1	F	34831604	34832551	+	C1	F	33954307	33955254	+	99.7
C1	F	34850456	34851394	+	C1	F	33973120	33974058	+	100
C1	F	34861928	34862875	-	C1	F	33984392	33985339	-	100
C1	F	95877939	95878892	+	C1	F	95023933	95024886	+	99.1
C1	P	104653996	104654881	+	C1	P	103847456	103848341	+	99
C1	F	104673797	104674726	+	C1	F	103867247	103868176	+	99.7
C1	F	104701420	104702379	+	C1	F	103894835	103895794	+	100
C1	F	221493230	221494150	-	C1	F	221364830	221365750	-	99.7
C1	P	221558650	221559492	+
C2	F	47864795	47865718	+	C2	F	46303021	46303944	+	99.7
C2	F	47878838	47879788	+
C2	F	47887766	47888689	+	C2	F	46325975	46326898	+	99
C2	P	47925907	47926889	+	C2	P	46364002	46364984	+	99.7
C2	F	47940669	47941643	+	C2	F	46378822	46379796	+	99.4
C2	F	47963771	47964730	+	C2	F	46401920	46402879	+	99.4
C2	F	47989965	47990894	+	C2	F	46428171	46429100	+	100
C2	F	48009266	48010195	+	C2	F	46447263	46448192	+	98.4
C2	P	48024393	48024992	+
C2	F	48044733	48045662	+	C2	F	46483049	46483978	+	99.4
C2	F	48109645	48110574	+	C2	F	46547245	46548174	+	99.4
C2	P	48128112	48129041	+	C2	F	46564780	46565709	+	99
C2	F	48163606	48164559	+	C2	F	46600104	46601057	+	100
C2	P	109634080	109634656	-	C2	P	109750782	109751267	-	98.8
D1	P	21321971	21322919	-	D1	P	20771838	20772786	-	98.4
D1	F	21375499	21376452	-	D1	F	20825075	20826028	-	99.7
D1	F	21396932	21397879	-	D1	F	20846554	20847501	-	99.4
D1	F	21407148	21408095	-	D1	F	20879409	20880356	-	99.4
D1	F	21420305	21421240	-	D1	F	20893327	20894262	-	99.7
D1	F	21464386	21465330	+	D1	F	20937241	20938185	+	99.7
D1	F	21468363	21469325	-	D1	F	20941216	20942178	-	100
D1	F	21482502	21483434	+	D1	F	20955143	20956075	+	100
D1	P	21492628	21493569	-	D1	P	20965015	20965956	-	99.7
D1	F	21505605	21506540	-	D1	F	20978226	20979161	-	100
D1	F	21522354	21523274	+	D1	F	20994965	20995885	+	99
D1	F	21537439	21538368	-	D1	F	21010037	21010966	-	99.7
D1	F	21551266	21552207	+	D1	F	21023857	21024798	+	100
D1	F	21575555	21576490	-	D1	F	21048114	21049049	-	99
D1	P	21586832	21587688	-	D1	P	21061156	21062006	-	99.3
D1	F	21640596	21641549	+	D1	F	21114432	21115385	+	100
D1	P	21657131	21658045	+	D1	P	21132028	21132942	+	98.6
D1	F	21689964	21690923	+	D1	F	21164855	21165814	+	100
D1	F	21696631	21697566	+	D1	F	21178679	21179614	+	97.4
D1	F	21709189	21710124	+	D1	F	21196560	21197495	+	99.4
D1	F	21714985	21715950	+	D1	F	21202347	21203312	+	98.8
D1	F	21732369	21733292	+	D1	F	21219897	21220820	+	100
D1	P	21738930	21739806	+	D1	P	21226449	21227193	+	98.4
D1	F	21753191	21754117	-	D1	F	21240543	21241469	-	99.4
D1	F	21769284	21770219	-	D1	F	21256626	21257561	-	100
D1	F	21792680	21793615	-	D1	F	21280428	21281363	-	99.4
D1	F	21800784	21801713	-	D1	F	21288520	21289449	-	100
D1	F	21815092	21816018	-	D1	F	21302850	21303776	-	99.4
D1	F	21836920	21837852	-	D1	F	21324705	21325637	-	99.7
D1	P	21847913	21848686	-	D1	F	21335439	21336371	-	99.2
D1	P	21865757	21866531	-	D1	P	21353285	21354055	-	98.4
D1	F	21889602	21890534	-	D1	P	21377028	21377876	-	97.2
D1	P	21897135	21898076	-	D1	P	21384480	21385421	-	99.7
D1	F	21917844	21918776	-	D1	F	21406331	21407263	-	100
D1	F	21930598	21931617	-	D1	P	21419094	21420035	-	99.7
D1	F	21952292	21953224	+	D1	F	21440996	21441928	+	100
D1	F	21977298	21978227	-	D1	F	21466021	21466950	-	99
D1	F	21993448	21994392	-	D1	F	21482423	21483367	-	99.7
D1	F	22028323	22029258	-	D1	F	21517569	21518504	-	100
D1	F	22061961	22062896	-	D1	F	21551254	21552189	-	100
D1	F	22079415	22080374	+	D1	F	21569675	21570634	+	99.7
D1	F	22105792	22106724	-	D1	F	21595942	21596874	-	100
D1	F	22121597	22122556	+	D1	F	21611724	21612683	+	99.4
D1	F	22159693	22160646	+	D1	F	21649300	21650253	+	100
D1	P	22187735	22188397	+	D1	P	21677957	21678619	+	99.5
D1	P	59427188	59428097	+	D1	P	59018576	59019485	+	100
D1	F	59445295	59446266	+	D1	F	59036671	59037642	+	100
D1	P	59451162	59452052	+	D1	P	59042527	59043417	+	99
D1	F	62658969	62659892	-	D1	F	62278137	62279186	-	98.7
D1	P	62676982	62677854	-	D1	P	62296264	62297136	-	99
D1	F	62734469	62735437	+	D1	F	62354115	62355083	+	100
D1	P	62748716	62749649	+	D1	P	62368385	62369325	+	97.7
D1	F	62768644	62769549	+	D1	F	62388369	62389274	+	99.7
D1	F	62790435	62791373	+	D1	F	62410154	62411092	+	99.4
D1	F	62823362	62824315	+	D1	F	62443134	62444087	+	100
D1	F	62839077	62840024	-	D1	F	62458916	62459863	-	100
D1	F	62860359	62861309	+	D1	F	62480192	62481142	+	99.7
D1	F	62870626	62871570	+	D1	F	62490492	62491436	+	100
D1	F	62883873	62884826	-	D1	F	62503741	62504694	-	99.4
D1	F	62924134	62925087	+	D1	F	62544320	62545273	+	99.1
D1	F	62964992	62965966	+	D1	F	62586865	62587839	+	98.8
D1	F	63000628	63001572	+	D1	F	62622781	62623725	+	99.4
D1	F	63016964	63017917	+	D1	F	62639138	62640091	+	100
D1	F	63028455	63029417	-	D1	F	62650390	62651352	-	99.4
D1	F	63037185	63038147	-	D1	F	62659144	62660106	-	100
D1	F	63066243	63067205	-	D1	F	62688221	62689183	-	100
D1	P	63075562	63076506	-	D1	P	62697566	62698510	-	99.7
D1	F	63093238	63094182	+	D1	P	62715271	62716208	+	99.7
D1	P	63104052	63104996	+	D1	P	62726055	62726999	+	99
D1	F	63129589	63130533	-	D1	F	62751961	62752905	-	99.7
D1	F	63142220	63143176	-	D1	F	62764570	62765526	-	100
D1	F	63155759	63156703	-	D1	F	62777408	62778352	-	98.7
D1	F	63167355	63168299	-
D1	F	63180010	63180942	-	D1	F	62801639	62802571	-	100
D1	F	63205050	63205997	+	D1	F	62827411	62828358	+	100
D1	F	63214935	63215894	+	D1	F	62837303	62838262	+	99.7
D1	F	63220690	63221658	-	D1	F	62843049	62844017	-	100
D1	F	63246220	63247176	+	D1	F	62868573	62869529	+	99.7
D1	F	63252588	63253541	-	D1	F	62874945	62875898	-	100
D1	F	63279064	63280014	+	D1	F	62901129	62902079	+	99.7
D1	F	63287559	63288563	+	D1	F	62909629	62910612	+	98.8
D1	F	63294458	63295393	-	D1	F	62916524	62917459	-	99.7
D1	F	63323829	63324770	-	D1	F	62945644	62946585	-	100
D1	F	63332642	63333601	-	D1	F	62954492	62955451	-	99.7
D1	F	63342769	63343713	-	D1	F	62964623	62965567	-	100
D1	P	63352010	63352855	-	D1	P	62973878	62974723	-	98.9
D1	F	63358672	63359613	-	D1	F	62980301	62981242	-	100
D1	F	63374104	63375066	+	D1	F	62995736	62996698	+	100
D1	F	63388270	63389211	+	D1	F	63009836	63010777	+	100
D1	P	63393182	63394121	+	D1	P	63014754	63015693	+	98.3
D1	F	63401281	63402219	+	D1	F	63022908	63023846	+	100
D1	F	63411977	63412915	+
D1	P	63425495	63426211	+	D1	P	63047413	63048129	+	97.8
D1	F	63441511	63442461	-	D1	F	63063479	63064429	-	98.7
D1	F	63457010	63457951	+	D1	F	63078975	63079916	+	99.7
D1	F	63464202	63465152	-	D1	F	63086197	63087147	-	100
D1	F	63474533	63475468	+	D1	F	63096521	63097456	+	100
D1	F	63483687	63484622	+	D1	F	63105717	63106652	+	99.7
D1	F	63505655	63506602	-	D1	F	63131268	63132215	-	99
D1	F	63516528	63517472	-	D1	F	63142060	63143004	-	99.7
D1	F	63523677	63524621	-	D1	F	63149191	63150135	-	99.7
D1	P	63531487	63531894	+
D1	F	63543358	63544308	+	D1	F	63168591	63169541	+	99.7
D1	F	63555074	63556018	-	D1	F	63180329	63181273	-	100
D1	F	63563280	63564224	-	D1	F	63188541	63189485	-	99.4
D1	F	63578220	63579164	-	D1	F	63203484	63204428	-	99.7
D1	F	63591630	63592580	+	D1	F	63216899	63217849	+	99.4
D1	P	63602175	63603095	-	D1	P	63227432	63228352	-	99
D1	F	63605789	63606721	+	D1	F	63231048	63231980	+	98.4
D1	F	63610872	63611858	-	D1	F	63236156	63237142	-	98.8
D1	P	63627828	63628806	+	D1	P	63252551	63253529	+	99.7
D1	F	63636590	63637549	+	D1	F	63261319	63262278	+	99.4
D1	P	63642498	63643466	-	D1	P	63267212	63268180	-	100
D1	P	63652464	63652946	+
D1	P	63667318	63668320	-	D1	P	63291765	63292761	-	99.7
D1	F	63681258	63682199	-	D1	F	63305701	63306642	-	99.7
D1	P	63688114	63689032	-	D1	P	63312612	63313527	-	98
D1	P	63696753	63697517	-	D1	P	63321232	63322011	-	98
D1	P	63706968	63707876	-	D1	P	63331480	63332388	-	99.7
D1	F	63722706	63723662	+	D1	F	63347238	63348194	+	99.7
D1	P	63727353	63728263	-	D1	P	63351887	63352798	-	98.7
D1	F	63743921	63744874	-	D1	F	63368142	63369095	-	100
D1	F	63761645	63762601	+	D1	F	63385845	63386801	+	100
D1	F	63773366	63774310	-	D1	F	63397562	63398506	-	100
D1	F	63780403	63781344	+	D1	F	63404606	63405547	+	99.4
D1	F	63791793	63792731	+	D1	F	63415965	63416903	+	99
D1	F	63808542	63809492	+	D1	F	63432736	63433686	+	100
D1	F	63816457	63817410	-	D1	F	63440625	63441578	-	99.4
D1	F	63828661	63829614	-	D1	F	63452824	63453777	-	98.7
D1	F	63852624	63853565	+	D1	F	63476351	63477292	+	99
D1	F	63861265	63862215	-	D1	F	63485001	63485951	-	99.7
D1	F	63869020	63869976	-	D1	F	63492756	63493712	-	99.7
D1	F	63880512	63881450	-	D1	F	63504193	63505131	-	99.7
D1	F	63887734	63888681	-	D1	F	63511427	63512374	-	99.4
D1	F	63913469	63914410	+	D1	F	63537180	63538121	+	100
D1	F	63922207	63923145	-	D1	F	63545914	63546852	-	99.7
D1	F	63937012	63937971	-
D1	F	63946980	63947918	-	D1_random_ctg440	F	33702	34640	+	99
D1	F	63954518	63955456	-	D1_random_ctg440	F	26134	27072	+	99
D1	P	63962823	63963259	-	D1_random_ctg440	P	18328	18764	+	98
D1	P	63969930	63970885	-	D1_random_ctg440	P	7459	8414	+	98
D1	F	63977027	63977965	-	D1_random_ctg440	F	380	1318	+	97.8
D1	P	63984282	63985216	-	D1	P	63578330	63579007	-	97.3
D1	F	64000278	64001198	-	D1	F	63598235	63599194	-	98.4
D1	F	64008017	64008937	-	D1	F	63605998	63606918	-	100
D1	P	64085395	64086323	-	D1	P	63683040	63683968	-	97.9
D1	F	64098093	64099028	-	D1	F	63695757	63696692	-	99.7
D1	P	64106097	64106979	-	D1	P	63703762	63704644	-	98.6
D1	F	64116009	64116941	-	D1	F	63713678	63714610	-	99
D1	F	64123606	64124574	-	D1	F	63721281	63722249	-	99.7
D1	F	64141845	64142783	+	D1	F	63739915	63740853	+	100
D1	P	64149201	64150046	+	D1	P	63747265	63748109	+	98.9
D1	F	64155784	64156731	-	D1	F	63753845	63754792	-	98.4
D1	F	64179413	64180399	+	D1	F	63775986	63776972	+	99.7
D1	F	64188958	64189911	+	D1	F	63785558	63786511	+	99.7
D1	F	64210993	64211940	+	D1	P	63807660	63808604	+	98.1
D1	F	64218052	64219005	+	D1	F	63814719	63815705	+	99.1
D1	F	64224148	64225095	-	D1	F	63820811	63821758	-	99.7
D1	F	64234926	64235870	-	D1	F	63831528	63832472	-	99
D1	F	64256284	64257222	+	D1	F	63852886	63853824	+	99
D1	F	64271883	64272821	+	D1	F	63868260	63869198	+	99.4
D1	P	64282105	64283050	-	D1	F	63878456	63879400	-	100
D1	F	64296643	64297587	-	D1	F	63893071	63894015	-	99.4
D1	F	64306689	64307636	-	D1	F	63906802	63907749	-	100
D1	P	64320136	64321072	+	D1	F	63920009	63920965	+	98.7
D1	P	64332604	64333561	+	D1	F	63932442	63933398	+	99.4
D1	F	64346910	64347866	+	D1	F	63946750	63947706	+	99.7
D1	F	64358009	64358965	+	D1	F	63957850	63958806	+	99.4
D1	F	64402955	64403974	-	D1	F	64002771	64003790	-	99.1
D1	F	64414073	64415035	-	D1	F	64013875	64014837	-	99.7
D1	P	64431919	64432587	+	D1	P	64031918	64032586	+	98.6
D1	F	64437412	64438359	-	D1	F	64037411	64038358	-	99
D1	F	64449919	64450899	+	D1	F	64049908	64050888	+	99.7
D1	P	64491353	64492297	+	D1	P	64092941	64093885	+	98.4
D1	F	64583848	64584789	+	D1	F	64183983	64184924	+	100
D1	F	64593790	64594764	+	D1	P	64193949	64194895	+	99.3
D1	F	64608363	64609313	+	D1	F	64208446	64209396	+	100
D1	F	64619572	64620549	+	D1	F	64239384	64240361	+	99.4
D1	F	64634421	64635398	+	D1	F	64219647	64220624	+	99.1
D1	P	64641992	64642923	-	D1	P	64261704	64262635	-	98.4
D1	F	64664267	64665256	+	D1	F	64283782	64284771	+	100
D1	F	64671939	64672931	+	D1	P	64291448	64292441	+	100
D1	F	64684053	64685036	+	D1	F	64303560	64304543	+	99.1
D1	F	64698109	64699098	+
D1	F	64711970	64712953	+	D1	F	64317706	64318689	+	99.7
D1	F	64722433	64723398	+	D1	P	64328169	64329136	+	98.4
D1	F	64734279	64735244	+	D1	F	64340027	64340992	+	100
D1	F	64757089	64758054	+	D1	F	64363306	64364214	+	99.3
D1	F	64771205	64772161	+	D1	F	64377431	64378387	+	99.1
D1	F	64780178	64781137	+	D1	F	64394799	64395758	+	97.5
D1	F	64789079	64790062	+	D1	F	64403691	64404674	+	98.8
D1	F	64797808	64798767	+	D1	F	64414574	64415533	+	99.4
D1	F	64818847	64819809	-	D1	F	64441615	64442577	-	99.4
D1	F	64836189	64837151	+	D1	F	64458960	64459922	+	99.1
D1	P	64861256	64862135	+
D1	F	64868550	64869515	+	D1	F	64491363	64492328	+	99.4
D1	P	64892463	64893161	+
D1	F	64900215	64901153	+	D1	F	64522985	64523923	+	99.4
D1	F	64911025	64911966	-	D1	F	64534002	64534943	-	100
D1	F	64920663	64921628	-	D1	F	64543648	64544574	-	99
D1	F	64932917	64933858	-	D1	P	64555885	64556866	-	100
D1	F	64940065	64941018	-	D1	F	64579843	64580790	+	100
D1	P	64951711	64952646	-	D1	P	64568273	64569112	+	99.6
D1	F	64956585	64957538	+
D1	F	64973237	64974178	+	D1	F	64596461	64597402	+	100
D1	F	64999072	65000031	+	D1	F	64622136	64623095	+	99.4
D1	P	65010734	65011641	+	D1	P	64633808	64634715	+	99.7
D1	F	65026791	65027738	-
D1	P	65047631	65048575	+	D1	P	64670752	64671696	+	98.4
D1	F	65059251	65060198	+
D1	P	65073205	65074151	+
D1	F	65089288	65090247	+	D1_random_ctg428	F	31960	32919	+	100
D1	F	65109339	65110298	+	D1	F	64732476	64733435	+	100
D1	F	65121044	65121991	+
D1	F	65132440	65133387	+	D1	F	64682375	64683322	+	99.7
D1	F	65146360	65147307	+	D1	F	64696307	64697254	+	98.1
D1	F	65168863	65169822	+
D1	F	65180840	65181787	+
D1	F	65203488	65204429	+	D1	F	64766825	64767766	+	100
D1	P	65210669	65211355	-	D1	P	64774008	64774694	-	100
D1	F	65234800	65235741	-	D1	F	64799211	64800155	-	98.1
D1	P	65252149	65252847	-	D1	P	64816543	64817241	-	98.3
D1	F	65287947	65288897	-	D1	F	64853830	64854780	-	100
D1	F	65305654	65306619	+	D1	F	64871560	64872525	+	100
D1	F	65324273	65325223	-	D1	F	64890203	64891153	-	100
D1	F	65332273	65333235	-	D1	F	64898208	64899170	-	100
D1	P	65354882	65355906	+	D1	P	64920637	64921598	+	97.8
D1	F	65368884	65369849	+	D1	F	64934548	64935513	+	99.1
D1	P	65397195	65397503	-	D1	P	64962934	64963242	-	99
D1	F	65403865	65404833	-	D1	P	64971432	64972399	-	98.8
D1	F	65442241	65443203	+	D1	F	65008791	65009753	+	99.7
D1	F	66062184	66063107	+	D1	F	65628517	65629440	+	99
D1	F	66072773	66073723	+	D1	F	65639093	65640043	+	99.7
D1	F	66086244	66087176	+	D1	F	65652777	65653709	+	98.1
D1	F	66093980	66094903	-	D1	F	65660541	65661464	-	100
D1	F	66107260	66108183	-	D1	F	65673869	65674792	-	100
D1	F	66120470	66121414	-	D1	F	65687076	65688020	-	99.7
D1	F	66132192	66133148	-	D1	F	65698788	65699744	-	100
D1	F	66156827	66157771	-	D1	F	65723417	65724361	-	100
D1	F	66166957	66167940	-	D1	F	65733548	65734531	-	100
D1	F	66214108	66215061	+	D1	F	65780691	65781644	+	99.4
D1	F	66230303	66231253	+	D1	F	65796884	65797837	+	99.7
D1	F	66242489	66243466	+	D1	F	65809074	65810051	+	100
D1	F	66245800	66246747	-	D1	F	65812394	65813341	-	100
D1	F	66282793	66283737	+	D1	F	65849370	65850314	+	100
D1	P	67019663	67020256	+	D1	P	66590583	66591236	+	100
D1	F	67031484	67032416	+	D1	F	66602402	66603334	+	99.7
D1	F	67049001	67049993	-	D1	F	66619932	66620924	-	100
D1	F	67070025	67071017	+	D1	F	66640962	66641954	+	100
D1	P	67079975	67080892	-	D1	P	66651167	66652084	-	100
D1	F	67099997	67100932	+	D1	F	66671189	66672124	+	100
D1	F	67138408	67139352	-	D1	F	66711035	66711979	-	100
D1	P	67147839	67148456	-	D1	P	66720466	66721083	-	100
D1	F	67163823	67164767	-	D1	F	66736451	66737395	-	100
D1	F	102359436	102360551	-	D1	F	102049984	102051099	-	99.5
D1	F	102379361	102380296	+	D1	F	102069753	102070688	+	98.7
D1	F	102399762	102400691	+	D1	F	102090126	102091055	+	100
D1	F	102409848	102410777	+	D1	F	102100206	102101135	+	100
D1	F	102420008	102420937	+	D1	F	102110366	102111295	+	100
D1	F	102447213	102448142	+	D1	F	102137545	102138474	+	100
D1	F	102463485	102464414	+	D1	F	102154809	102155738	+	100
D1	F	102481681	102482589	+	D1	F	102173000	102173908	+	100
D1	F	102492984	102493892	+	D1_random_ctg8	F	9653	10561	+	100
D1	F	102499074	102500036	-	D1_random_ctg8	F	17038	18000	-	100
D1	F	102514213	102515175	-	D1_random_ctg8	F	32177	33139	-	100
D1	F	102529356	102530318	-	D1_random_ctg8	F	32177	33139	-	100
D1	F	102540735	102541664	-	D1_random_ctg8	F	43567	44496	-	100
D1	F	102556198	102557127	+
D1	F	102563154	102564083	-
D1	F	102585504	102586415	+
D1	F	102597058	102597987	+
D1	F	102619005	102619931	+
D1	P	102639336	102640179	-
D1	F	102652205	102653134	+
D1	P	102662575	102663396	+	D1_random_ctg373	P	44375	45196	-	99.3
D1	F	102682040	102682957	+	D1_random_ctg490	F	13656	14573	-	100
D1	F	102697822	102698739	+	D1_random_ctg373	F	8876	9793	-	100
D1	F	102720484	102721401	+	D1	F	102412427	102413344	+	100
D1	F	102738708	102739637	+	D1	F	102430655	102431584	+	98.7
D1	F	102750674	102751615	+	D1	F	102442656	102443597	+	99.4
D1	F	102763039	102764010	+	D1	F	102461228	102462199	+	99.7
D1	F	102774592	102775509	+	D1	F	102472783	102473700	+	100
D1	F	102781528	102782475	+	D1	F	102479745	102480692	+	100
D1	F	102794832	102795839	+	D1	F	102493224	102494231	+	97.6
D1	F	102806103	102807077	+	D1	F	102504754	102505728	+	100
D1	F	102813933	102814862	+	D1	F	102512839	102513768	+	100
D1	F	102827554	102828588	+
D1	F	102843013	102844047	+	D1	F	102526502	102527536	+	97.1
D1	F	102851383	102852324	-	D1	F	102550083	102551024	-	99
D1	F	102877995	102879029	+	D1	F	102577983	102579017	+	100
D1	F	102902031	102902963	+	D1	F	102601991	102602923	+	100
D1	F	102918178	102919125	+	D1	F	102618138	102619085	+	100
D1	F	102924798	102925733	-	D1	F	102624757	102625692	-	100
D1	F	102938187	102939119	-	D1	F	102638150	102639082	-	100
D1	F	102952974	102953903	-	D1	F	102652942	102653871	-	100
D1	F	102968484	102969413	+	D1	F	102668445	102669374	+	100
D1	F	102979081	102980037	+	D1	F	102679075	102680031	+	100
D1	F	102988373	102989308	+	D1	F	102688367	102689302	+	100
D1	F	102997439	102998368	-	D1	F	102697431	102698360	-	100
D1	F	103009536	103010465	+	D1	F	102709532	102710461	+	100
D1	F	103024090	103025025	+	D1	F	102724076	102725011	+	100
D1	P	103031450	103032118	-	D1	P	102731426	102732094	-	100
D1	F	103044102	103045031	+	D1	F	102744073	102745002	+	100
D1	F	103056141	103057076	+	D1	F	102756134	102757069	+	100
D1	F	103068928	103069857	+	D1	F	102768927	102769856	+	100
D1	F	103080483	103081421	+	D1	F	102780481	102781419	+	100
D1	F	103086099	103087037	-	D1	F	102786099	102787037	-	100
D1	P	103102460	103103379	-	D1	P	102802463	102803382	-	100
D1	F	103116788	103117648	+	D1	F	102816803	102817663	+	99.7
D1	F	103128942	103130108	+	D1	F	102828996	102830162	+	99.5
D1	F	103138046	103138996	+	D1	F	102838105	102839055	+	99.7
D1	P	103151634	103152574	+	D1	P	102851466	102852406	+	98.1
D1	F	103159634	103160605	+	D1	F	102859446	102860417	+	99.7
D1	F	103169682	103170617	+	D1	F	102869498	102870433	+	99.4
D1	F	103182865	103183800	+	D1	F	102882699	102883634	+	99
D1	F	103191578	103192513	+
D1	F	103200299	103201249	+	D1	F	102892893	102893843	+	98.4
D1	F	103205338	103206279	+	D1	F	102897933	102898874	+	99.7
D1	F	103211526	103212476	+
D1	F	103224629	103225561	+	D1	F	102917080	102918012	+	99.7
D1	F	103230815	103231738	-	D1	F	102923272	102924195	-	99.7
D1	F	103254327	103255262	-	D1	F	102947014	102947949	-	100
D1	F	103272735	103273667	-	D1	P	102956603	102957497	-	98.9
D1	P	103284217	103285103	-
D1	F	103299540	103300472	-	D1	F	102983531	102984463	-	98.4
D1	F	103306687	103307631	-	D1	F	102990907	102991851	-	100
D1	F	103334745	103335695	-	D1	F	103018272	103019222	-	99.1
D1	P	103342081	103342557	+	D1	P	103025603	103026235	+	98.7
D1	F	103344393	103345334	-	D1	F	103027910	103028851	-	100
D1	P	103358477	103359397	-
D1	F	103373563	103374513	-	D1	F	103057016	103057966	-	99.7
D1	F	103383079	103384011	-
D1	F	103399178	103400128	+	D1	F	103082831	103083781	+	99.7
D1	F	103406797	103407753	-	D1	F	103091682	103092638	-	100
D1	F	103419641	103420585	-	D1	F	103104504	103105448	-	100
D1	F	103428936	103429892	-	D1	P	103113813	103114770	-	99.4
D1	F	103448042	103448980	+	D1	F	103132914	103133852	+	100
D1	F	103458374	103459312	+	D1	F	103143332	103144270	+	99.7
D1	F	103473214	103474152	+	D1	F	103158289	103159227	+	100
D1	F	103481092	103482030	+	D1	F	103166176	103167114	+	100
D1	F	103495479	103496411	+	D1	F	103180663	103181595	+	99.7
D1	F	103505745	103506692	+	D1	F	103190972	103191919	+	99
D1	F	103515628	103516560	-	D1	F	103201100	103202032	-	100
D1	F	103526585	103527577	+	D1	F	103212093	103213085	+	100
D1	F	103533721	103534644	-	D1	F	103219231	103220154	-	100
D1	F	103551840	103552760	+	D1	F	103238390	103239310	+	100
D1	F	103559529	103560476	+	D1	F	103246104	103247051	+	100
D1	F	103569622	103570572	+	D1	F	103256195	103257145	+	99.7
D1	F	103577497	103578486	+	D1	F	103264047	103265036	+	99.4
D1	F	103594764	103595690	+	D1	F	103282360	103283286	+	99.7
D1	F	103602736	103603677	+	D1	F	103291010	103291951	+	98.4
D1	F	103618759	103619700	+	D1	F	103307152	103308108	+	99.7
D1	F	103630007	103630945	-	D1	F	103318642	103319580	-	100
D1	F	103645784	103646725	+	D1	F	103334132	103335073	+	100
D1	F	103650994	103651953	+	D1	F	103339312	103340271	+	99.4
D1	F	103667630	103668577	+	D1	F	103355881	103356828	+	100
D1	F	103678939	103679919	+	D1	F	103367171	103368151	+	99.7
D1	P	103685077	103686029	+	D1	P	103373306	103374258	+	98.7
D1	F	103692254	103693195	+	D1	P	103382206	103383147	+	99
D1	F	103695637	103696596	-	D1	F	103385520	103386479	-	99.4
D1	F	103715340	103716296	+	D1	F	103405252	103406208	+	99.1
D1	F	103723316	103724248	-	D1	F	103413225	103414157	-	99.7
D1	F	103730872	103731804	-	D1	F	103420797	103421729	-	100
D1	F	103747725	103748660	-	D1	F	103437893	103438828	-	99.4
D1	F	103760630	103761586	-	D1	F	103451024	103451980	-	99.4
D1	F	103774834	103775778	-	D1	F	103465230	103466174	-	98.7
D1	F	103788587	103789525	-	D1	P	103479023	103479354	-	100
D1	F	103799357	103800295	-	D1	F	103574391	103575329	-	99
D1	P	103811421	103812408	+
D1	F	103822732	103823679	-	D1	F	103597967	103598914	-	99.4
D1	P	103827666	103828324	+
D1	F	103835545	103836492	-	D1	F	103611001	103611948	-	98.7
D1	F	103848696	103849640	-	D1	F	103624127	103625071	-	99.4
D1	F	103865616	103866584	-	D1	F	103641155	103642123	-	98.8
D1	P	103876969	103877919	-	D1	P	103652019	103652933	-	99.3
D1	F	103883391	103884344	-	D1	P	103658166	103659144	-	99.7
D1	F	103897752	103898684	+	D1	F	103672171	103673103	+	99.7
D1	F	103903561	103904526	-	D1	F	103677980	103678945	-	100
D1	F	103927882	103928799	+	D1	F	103702280	103703197	+	99.7
D1	F	103941157	103942092	+	D1	F	103715598	103716533	+	99.7
D1	F	103948277	103949215	-	D1	F	103722715	103723653	-	100
D1	F	103954965	103955900	-	D1	F	103729400	103730335	-	100
D1	F	103981407	103982348	-	D1	F	103756863	103757804	-	99.4
D1	F	103995831	103996775	-	D1	F	103771212	103772156	-	98.7
D1	P	104009798	104010426	+	D1	P	103785294	103785932	+	98.2
D1	F	104113142	104114092	+
D1	F	104129180	104130130	+
D1	P	104149948	104150605	+
D1	P	104154439	104155066	+
D1	F	104163204	104164148	+
D1	F	104257010	104257960	+	D1	F	103888773	103889723	+	100
D1	F	104272610	104273560	+	D1	F	103904384	103905334	+	100
D1	P	104293282	104294004	+	D1	P	103925038	103925760	+	100
D1	P	104297836	104298463	+	D1	P	103929592	103930219	+	100
D1	F	104306833	104307777	+	D1	F	103938593	103939537	+	100
D1	F	104324846	104325790	-
D1	P	104334173	104334800	-	D1	P	103929592	103930219	+	100
D1	P	104338631	104339267	-	D1	P	104071355	104071991	-	100
D1	F	104472130	104473059	+	D1	F	104204842	104205771	+	100
D1	F	104485483	104486424	+	D1	F	104218423	104219364	+	100
D1	F	105153412	105154398	-	D1	F	104894178	104895164	-	98.8
D1	P	105205561	105206517	-	D1	P	104947231	104948187	-	99.4
D1	F	105251237	105252202	+	D1	F	104995072	104996037	+	99.4
D1	P	105279367	105280258	-	D1	P	105023653	105024541	-	98.6
D1	F	105294254	105295204	-	D1	F	105038532	105039482	-	97.2
D1	F	105320308	105321249	+	D1	F	105064680	105065621	+	100
D1	F	105368151	105369086	+	D1	P	105116084	105116845	+	100
D1	F	105379890	105380834	+	D1	F	105127638	105128582	+	100
D1	P	105388380	105388586	+	D1	P	105136115	105136321	+	100
D1	F	105389343	105390311	-	D1	F	105137066	105138034	-	99.7
D1	F	105402431	105403390	-	D1	F	105150142	105151101	-	100
D1	F	105419533	105420477	-	D1	F	105167240	105168184	-	100
D1	F	105432274	105433233	-	D1	F	105179968	105180927	-	100
D1	F	105446803	105447747	-	D1	F	105193359	105194303	-	98.7
D1	F	105458296	105459240	-
D1	F	105472127	105473077	-	D1	F	105218529	105219479	-	99.4
D1	F	105485746	105486684	-	D1	F	105232140	105233078	-	99
D1	P	105490697	105491160	+	D1	P	105237088	105237551	+	98.7
D1	P	105506347	105506721	-	D1	P	105253236	105253556	-	99.1
D1	P	105519471	105520250	+
D1	F	105524097	105525041	+
D1	F	105541612	105542562	+
D1	P	105549465	105550146	-	D1	P	105296141	105296822	-	99.1
D1	F	105555450	105556388	+	D1	F	105303216	105304154	+	99.4
D1	F	105569190	105570149	+	D1	F	105316942	105317901	+	100
D1	P	105581316	105582043	+
D1	F	105590791	105591729	-	D1	F	105338556	105339494	-	100
D1	P	105611421	105611900	+	D1	P	105358826	105359305	+	98.7
D1	F	105618348	105619292	-	D1	F	105365520	105366464	-	99.7
D1	F	105646096	105647067	-	D1	F	105393078	105394049	-	98.5
D1	F	106031098	106032060	-	D1	F	105778491	105779453	-	99.7
D1	F	106056751	106057698	-	D1	F	105804141	105805088	-	100
D1	F	106085136	106086080	-	D1	F	105832505	105833449	-	99.7
D1	P	106098327	106099155	-	D1	P	105845702	105846530	-	100
D1	F	106115034	106115972	-	D1	F	105862399	105863337	-	100
D1	F	106150531	106151469	-
D1	F	106186067	106187005	-
D1	F	106221365	106222303	-	D1	F	105898115	105899053	-	98.4
D1	F	106250346	106251284	-	D1	F	105926763	105927701	-	98.4
D1	F	106270102	106271067	-	D1	F	105946548	105947513	-	98.4
D1	F	106288307	106289263	+	D1	F	105964669	105965625	+	99.7
D1	F	106310820	106311785	+	D1	F	105988791	105989756	+	100
D1	F	106325288	106326223	+	D1	F	106003249	106004184	+	99.7
D1	F	106338714	106339649	+	D1	F	106016957	106017892	+	100
D1	F	106348159	106349094	+	D1	P	106026153	106027083	+	98.4
D1	F	106358684	106359619	+	D1	F	106036679	106037614	+	99
D1	F	106372448	106373383	+	D1	F	106050708	106051643	+	100
D1	P	106495798	106496621	-
D1	P	106497601	106497884	+	D1	P	106175808	106176091	+	97.9
D1	F	106527459	106528388	-	D1	F	106205733	106206662	-	100
D1	P	106549291	106550313	+	D1	P	106228834	106229856	+	99.4
D1	F	106561739	106562677	+	D1	F	106241215	106242153	+	99.4
D1	F	118255019	118255930	+
D1	F	118266510	118267439	+
D1	F	118288154	118289080	+
D1	P	118308557	118309400	-
D1	F	118321657	118322586	+
D1	P	118332215	118332865	+
D1	F	118352228	118353145	+
D1	F	118368031	118368948	+
D1	F	118383830	118384747	+
D1	F	118406536	118407453	+
D1	F	118424824	118425753	+
D1	F	118436785	118437726	+	D1	F	102442656	102443597	+	99.4
D1	P	118449176	118450146	+
D2	F	48718396	48719355	+	D2	F	50245372	50246331	+	99.4
D2	F	48733032	48733988	+
D2	F	48743187	48744152	+
D2	F	48754908	48755870	+
D2	F	48819548	48820507	+	D2	F	50245372	50246331	+	99.4
D2	F	48834194	48835150	+	D2	F	50273711	50274667	+	100
D2	F	48844435	48845400	+
D2	F	48856167	48857129	+
D2	F	48921091	48922050	+
D2	F	48935722	48936678	+
D2	F	48945904	48946869	+
D2	F	48964224	48965183	+
D2	F	48978854	48979810	+
D2	F	48989059	48990024	+	D2	F	50284780	50285745	+	100
D2	F	49000777	49001739	+
D2	P	49064634	49065552	+
D2	F	49070460	49071419	+	D2	F	50243549	50244508	+	100
D2	F	49085089	49086045	+
D2	F	49095373	49096338	+
D2	F	49107107	49108069	+
D2	F	49170240	49171199	+
D2	F	49184918	49185874	+	D2	F	50273711	50274667	+	100
D2	F	49195240	49196205	+
D2	F	49206963	49207925	+	D2	F	50296501	50297463	+	99.1
D2	P	49567009	49567967	+
D2	F	49581643	49582599	+	D2	F	50273711	50274667	+	100
D2	F	49591888	49592853	+
D2	F	49603606	49604568	+
D2	F	50209280	50210239	+	D2	F	50243549	50244508	+	100
D2	F	50234669	50235628	+
D2	F	50249329	50250285	+	D2	F	50273711	50274667	+	100
D2	F	50259541	50260506	+
D2	F	50271259	50272221	+
D2	F	50310048	50311010	-	D2	F	50338850	50339812	-	99.7
D2	F	50336718	50337686	-	D2	F	50365504	50366472	-	100
D2	F	90045607	90046533	+	D2	F	89948954	89949880	+	100
D2	F	90072246	90073202	-	D2	F	89975554	89976510	-	100
D2	P	90103055	90103921	-	D2	P	90006742	90007608	-	100
D2	F	90116881	90117789	-	D2	F	90020208	90021116	-	100
D2	P	90139892	90140670	-	D2	P	90043215	90043993	-	100
D4	P	1114475	1114798	+	D4	P	329726	330049	+	99.1
D4	F	58930882	58931898	-	D4	F	59580881	59581897	-	99.7
D4	F	58940841	58941779	-	D4	F	59590835	59591773	-	100
D4	F	58998167	58999126	-
D4	F	59005313	59006272	-	D4	F	59649058	59650017	-	100
D4	F	59012681	59013640	-
D4	F	59026959	59027918	-	D4	F	59664701	59665660	-	100
D4	F	59036319	59037278	-	D4	F	59674676	59675635	-	100
D4	F	59049654	59050607	-	D4	F	59688008	59688961	-	100
D4	F	59055980	59056936	-	D4	F	59694334	59695290	-	100
D4	F	59067944	59068888	+	D4	F	59706295	59707239	+	100
D4	F	67173633	67174616	+	D4	F	67827891	67828874	+	99.4
D4	F	67203877	67204833	-	D4	F	67858145	67859101	-	99.7
D4	F	67223451	67224404	-	D4	F	67877736	67878689	-	99.7
D4	F	67244662	67245621	+	D4	F	67898694	67899653	+	100
D4	P	67267632	67268513	+
D4	F	67294235	67295173	+	D4	F	67954228	67955166	+	100
D4	P	67301214	67301999	-	D4	P	67961052	67961994	-	99.2
D4	F	67319304	67320260	-
D4	F	67329119	67330072	-	D4	F	67993022	67993975	-	100
D4	P	67347845	67348784	+
D4	F	67354012	67354974	-	D4	F	68017939	68018901	-	99.7
D4	F	67365131	67366087	-	D4	F	68031249	68032205	-	100
D4	F	67376967	67377920	-	D4	F	67993022	67993975	-	100
D4	F	67395734	67396672	+	D4	F	68011783	68012721	+	100
D4	F	67401976	67402938	-
D4	F	67413133	67414089	-	D4	F	68031249	68032205	-	100
D4	P	67425041	67425586	-	D4	P	68043165	68043710	-	100
D4	F	67449377	67450315	+	D4	F	68068129	68069067	+	100
D4	P	67456125	67457063	-	D4	P	68074870	68075808	-	99.4
D4	P	67466422	67467288	+
D4	F	67477338	67478309	-	D4	F	68095871	68096842	-	100
D4	P	67499165	67499812	+	D4	P	68117686	68118333	+	99.5
D4	P	67531422	67532362	+	D4	P	68149954	68150902	+	99
D4	F	67544684	67545628	+	D4	F	68163254	68164198	+	98.7
D4	F	73081935	73082870	-	D4	F	73724750	73725685	-	99
D4	F	82782410	82783354	-	D4_random_ctg399	P	17524	18467	-	98.7
D4	F	82797431	82798375	-
D4	F	82813738	82814697	-
D4	F	82824992	82825933	+
D4	F	82832593	82833537	-
D4	F	82846420	82847379	-	D4	F	83503671	83504615	-	98.4
D4	P	82857636	82858561	+	D4	F	83534218	83535159	+	99
D4	F	82871050	82871994	-
D4	F	82885474	82886403	+	D4	F	83564390	83565319	+	100
D4	P	82890540	82891405	+	D4	P	83569446	83570311	+	98.9
D4	F	82904204	82905145	+	D4	F	83583679	83584620	+	99.4
D4	P	82909946	82910848	+	D4	P	83589417	83590319	+	99.3
D4	P	82932765	82933412	+
D4	F	82950986	82951927	-	D4	F	83648996	83649937	-	99.7
D4	F	82969177	82970118	+
D4	F	82975693	82976634	+	D4	F	83673699	83674640	+	98.4
D4	P	82983381	82984271	-	D4	P	83681383	83682270	-	99.3
D4	P	82999887	83000822	+	D4	P	83697839	83698774	+	98.5
D4	F	83015325	83016266	+	D4	F	83718231	83719175	+	100
D4	F	83021387	83022334	-	D4	F	83724283	83725230	-	99.4
D4	F	83034924	83035865	+	D4	F	83737875	83738816	+	100
D4	F	83044262	83045194	+	D4	F	83747222	83748154	+	99.7
D4	F	83060737	83061681	+	D4	F	83763683	83764627	+	100
D4	F	83072410	83073366	-	D4	F	83775534	83776490	-	98.7
D4	F	83084701	83085675	-	D4	P	83788001	83788549	-	100
D4	F	83112194	83113126	+	D4	F	83815021	83815953	+	99.7
D4	F	83144247	83145224	+	D4	F	83847036	83848013	+	99.7
D4	F	83160970	83161947	+	D4	F	83865730	83866707	+	99.4
D4	F	83179760	83180692	+	D4	F	83884525	83885457	+	99.7
D4	F	83192729	83193661	+	D4	F	83897469	83898401	+	100
D4	F	83206045	83206977	+	D4	F	83910819	83911751	+	99.4
D4	F	83219985	83220914	+	D4	F	83924446	83925375	+	99.4
D4	F	83237909	83238838	+	D4	F	83942377	83943306	+	100
D4	F	83244282	83245223	+	D4	F	83949699	83950640	+	97.4
D4	P	83255768	83256676	+
D4	P	83267231	83268139	+
D4	P	83281027	83281935	+
D4	P	83304779	83305567	+	D4	P	84044102	84044890	+	98.9
D4	F	83320659	83321612	+	D4	F	84060027	84060980	+	99.4
D4	F	83327903	83328853	+	D4	F	84067266	84068216	+	99.4
D4	P	94230405	94231375	+
E1	F	15691918	15692862	+	E1	F	13629763	13630707	+	100
E1	F	15717000	15717944	+	E1	F	13654824	13655768	+	100
E1	F	15733951	15734907	+	E1	F	13672694	13673650	+	99.7
E1	F	15740389	15741333	-	E1	F	13679592	13680536	-	99.7
E1	P	15758906	15759347	+	E1	P	13698089	13698530	+	98.6
E1	F	15778254	15779201	-	E1	F	13717429	13718376	-	99.4
E1	F	15804079	15805026	-	E1	F	13743248	13744195	-	100
E1	F	15826670	15827617	+	E1	F	13765631	13766578	+	99.7
E1	F	15840214	15841161	+	E1	F	13779173	13780120	+	99.7
E1	F	15851288	15852235	+	E1	F	13790237	13791184	+	99.7
E1	F	15860572	15861534	-	E1	F	13799512	13800474	-	100
E1	F	15876132	15877085	-	E1	F	13815058	13816011	-	99.7
E1	P	15908533	15909090	+	E1	F	13847096	13848025	+	99.5
E1	P	15925862	15926788	+
E1	F	15938455	15939384	+	E1	F	13882243	13883172	+	99.7
E1	F	15952450	15953391	+	E1	F	13896229	13897170	+	100
E1	F	15964731	15965672	+	E1	F	13908516	13909457	+	100
E1	P	15969551	15970490	-	E1	P	13913348	13914287	-	98.7
E1	F	15989529	15990491	+	E1	F	13934246	13935208	+	99.4
E1	F	15999129	16000070	+	E1	F	13943853	13944794	+	99.4
E1	F	30808845	30809795	-	E1	F	30656244	30657194	-	99.4
E1	F	30820225	30821160	-	E1	F	30667703	30668638	-	99.7
E1	F	30832302	30833237	-	E1	F	30682367	30683302	-	100
E2	F	3470900	3471838	+	E2	F	2235748	2236686	-	99.7
E2	F	3481112	3482086	-	E2	F	2225479	2226453	+	100
E2	F	3500367	3501305	-
E2	F	3543337	3544263	+	E2	F	2160468	2161394	-	99.4
E3	F	4753645	4754622	-	E3	F	4669938	4670915	-	100
E3	F	6991127	6992071	-	E3	F	6916939	6917883	-	99.7
E3	F	7215948	7216907	-	E3	F	7140501	7141460	-	99.7
E3	F	38677070	38678008	-	E3	F	41793740	41794678	-	100
E3	F	38836970	38837923	-	E3	F	41956232	41957185	-	99.1
E3	F	38848453	38849388	-	E3	F	41967725	41968660	-	98.4
E3	F	38854922	38855863	-	E3	F	41974187	41975128	-	100
F1	P	70321835	70322692	-
F1	F	70382783	70383754	+	F1	F	67356344	67357258	+	97.7
F1	F	70440444	70441373	-	F1	P	67413764	67414709	-	99
F1	F	70448841	70449776	-	F1	F	67423576	67424511	-	99.7
F1	P	70469300	70469650	+
F1	F	70491456	70492385	-	F1	F	67466453	67467382	-	99.4
F1	F	70515978	70516910	-	F1	F	67491139	67492071	-	100
F1	P	70537759	70538715	+
F1	F	70575210	70576142	+	F1	F	67550537	67551469	+	100
F1	F	70838679	70839623	+	F1	P	67821421	67822236	+	98.2
F1	P	70846908	70847141	+	F1	P	67829535	67829768	+	98.7
F1	F	70863383	70864327	+	F1	F	67845999	67846943	+	100
F1	F	70874885	70875898	+	F1	F	67857488	67858501	+	99.7
F1	F	70887949	70888920	-	F1	F	67870273	67871244	-	99.7
F1	F	70913295	70914245	+	F1	F	67895154	67896104	+	100
F1	F	70918268	70919296	+
F1	F	70925372	70926319	+	F1	F	67907289	67908236	+	99.7
F1	F	70936610	70937572	+	F1	F	67918276	67919238	+	100
F1	F	71018949	71019908	-	F1	F	68001130	68002089	-	99.7
F1	F	71032579	71033502	+
F1	F	71050862	71051794	+	F1	F	68040396	68041328	+	99.7
F1	F	71059012	71059944	+	F1	P	68048948	68049457	+	98.8
F1	F	71074601	71075554	+	F1	F	68063523	68064476	+	100
F1	F	71084710	71085687	+	F1	F	68073410	68074387	+	100
F1	P	71097988	71098958	-	F1	P	68086725	68087695	-	99.3
F1	P	71117143	71117916	-	F1	P	68105894	68106667	-	100
F1	F	71124551	71125492	-	F1	F	68113300	68114241	-	99.7
F1	F	71142425	71143369	+	F1	F	68131186	68132130	+	100
F1	F	71156897	71157841	+	F1	F	68145707	68146651	+	99
F1	P	71178557	71179472	+	F1	P	68167177	68168096	+	98
X	P	109294222	109295076	+	X	P	110540097	110540951	+	100
X	P	109311688	109312335	-	X	P	110557561	110558208	-	100
X	F	109430019	109430948	-	X	F	110675889	110676818	-	100
X	P	109447878	109448444	-	X	P	110693747	110694313	-	100
X	F	109509140	109510063	-	X	F	110755004	110755927	-	100
X	F	109531391	109532344	+	X	F	110777253	110778206	+	100
X	F	109574069	109574995	+	X	F	110819934	110820860	+	100
X	P	109587188	109588012	+	X	P	110833053	110833877	+	100
X	P	109625505	109625765	+	X	P	110871377	110871637	+	100
X	P	109645321	109646086	+	X	P	110891188	110891953	+	100
X	P	128296160	128296964	-
X	P	128345856	128346660	+
X	F	128366223	128367185	-	X_random_ctg158	F	114735	115697	+	100
X	F	128426675	128427613	+	X_random_ctg158	F	54318	55256	-	99.4
X	P	128495751	128496555	-
1) Empty column indicates absence of corresponing genes in the FelCat9 sequence.
2) Percent amino acid seqeunce identity between an AnAms1.0 OR gene and its corresponding gene in FelCat9.

## Sheet: Table S2 
Table S2. Whole genome sequencing data used for variant detection.
Breed / group	Run / isolate	Origin	Sex	Disease	Note
Abyssinian	SRR5055389	EUR	female	Progressive retinal atrophy (affected)	Cinnamon (same individual of felCat9)
Abyssinian	SRR6997541	EUR	female	amyloidosis
Abyssinian	SRR11392618	EUR	male	-
American Shorthair	takae	USA	female	-	This study
American Shorthair	hutaba	USA	female	-	This study
American Shorthair	F0174-01_Ams	USA	female	-	This study
American Shorthair	senzu	USA	female	-	This study
American Shorthair	SRR5051116	USA	female	Niemann-Pick Type C
Bengal	SRR5051112	USA	male	Normal
Bengal	SRR11392475	USA	not collected	-
Bengal	SRR15512113	USA	male	-
British Shorthair	rindou_Brt	EUR	female	-	This study
British Shorthair	ruri_Brt	EUR	female	-	This study
British Shorthair	jeni_Brt	EUR	female	-	This study
British Shorthair	ERR3486770	EUR	male	-
British Shorthair	ERR3486772	EUR	male	-
British Shorthair	ERR3486773	EUR	female	-
Exotic Shorthair	mochiko_Exo	USA	female	-	This study
Exotic Shorthair	pito_Exo	USA	female	-	This study
Exotic Shorthair	pugi_Exo	USA	female	-	This study
Havana Brown	ERR3485138	Asia	female	-
Havana Brown	ERR3485139	Asia	male	-
Havana Brown	ERR3485140	Asia	female	-
Havana Brown	ERR3485141	Asia	male	-
Maine Coon	SRR11392457	USA	not collected	-
Maine Coon	SRR11392458	USA	not collected	-
Maine Coon	SRR11392459	USA	not collected	-
Maine Coon	SRR11392460	USA	not collected	-
Maine Coon	SRR11392461	USA	not collected	-
Maine Coon	SRR11392470	USA	not collected	-
Maine Coon	SRR11392505	USA	male	-
Maine Coon	SRR11392506	USA	male	-
Maine Coon	SRR11392510	USA	female	-
Minuet	Minuet200218	USA	male	-	This study
Minuet	Minuet201225	USA	female	-	This study
Minuet	Minuet210504	USA	male	-	This study
Norwegian Forest	F0034	EUR	female	-	This study
Norwegian Forest	mike_Nrw	EUR	female	-	This study
Norwegian Forest	mika_Nrw	EUR	female	-	This study
Oriental Shorthair	SRR5038369	Asia	female	Lymphoma(carrier)
Oriental Shorthair	SRR5038379	Asia	male	Lymphoma(carrier)
Oriental Shorthair	SRR5038384	Asia	female	Lymphoma(affected)
Persian	SRR9873363	EUR	not collected	Chediak-Higashi syndrome(affected)
Persian	SRR2224864	EUR	male	Progressive retinal atrophy(affected)
Persian	SRR13784147	EUR	male	-
Prionailurus bengalensis	SRR4426173	Wild	male	-
Prionailurus bengalensis	SRR4426174	Wild	male	-
Prionailurus bengalensis	SRR4426175	Wild	female	-
Prionailurus bengalensis	SRR4426176	Wild	male	-
Prionailurus bengalensis	SRR4426177	Wild	female	-
Prionailurus bengalensis	SRR4426178	Wild	male	-
Ragdoll	SRR5055396	USA	female	-
Ragdoll	SRR5055399	USA	female	-
Ragdoll	SRR8767304	USA	unknown	methemoglobinemia(affected)
Randombred_Denmark	SRR5040116	EUR	female	-
Randombred_Iraq	SRR5040113	EUR	male	-
Randombred_Italy	SRR5040117	EUR	not collected	-
Randombred_Japan	coco	Asia	male	-	This study
Randombred_Japan	neko1	Asia	unknown	-	This study
Randombred_Japan	takeo	Asia	female	-	This study
Randombred_Japan	Tsukushi_Velcat	Asia	female	-	This study
Randombred_Japan	Daifuku	Asia	male	-	This study
Randombred_Japan	Yamato	Asia	male	-	This study
Randombred_Japan	Eru	Asia	female	-	This study
Randombred_Jordan	SRR5040118	MEA	female	Unknown
Randombred_Madagascar	SRR5040111	MEA	not collected	Unknown
Randombred_Oman	SRR5040107	MEA	female	-
Randombred_SouthKorea	SRR5040126	Asia	female	-
Randombred_USA	ERR2497927	USA	male	-
Randombred_USA	SRR5040110	USA	female	-
Randombred_USA	SRR5040125	USA	female	-
Randombred_USA	SRR25031038	USA	Missing	Mucopolysaccharidosis
Randombred_USA	SRR25031039	USA	female	Hypercalcemia
Randombred_USA	SRR25031053	USA	female	-
Randombred_USA	SRR25031042	USA	male	Diabetes
Randombred_USA	SRR25031063	USA	female	Neuronal ceroid lipofuscinosis
Randombred_USA	SRR25031064	USA	female	Neuromuscular
Randombred_SWISS	ERR3595999	EUR	male	-
Randombred_SWISS	ERR5173701	EUR	female	-
Randombred_SWISS	ERR5173703	EUR	male	-
Randombred_SWISS	ERR6177054	EUR	male	-
Randombred_UK	SRR25054025	EUR	Missing	3-hydroxy-methalglutaconicaciduria
Randombred_UK	SRR25054042	EUR	female	-
Randombred_UK	SRR25054043	EUR	male	-
Randombred_UK	SRR25031035	EUR	Missing	Osteopetrosis
Randombred_Qatar	SRR25031638	MEA	female	None
Randombred_Qatar	SRR25031639	MEA	male	None
Randombred_Qatar	SRR25031640	MEA	male	None
Randombred_Qatar	SRR25031641	MEA	male	None
Randombred_Qatar	SRR25031658	MEA	female	None
Russian Blue	F0086-01	Russia	female	-	This study
Russian Blue	F0131-01	Russia	female	-	This study
Russian Blue	F0359_Rsb	Russia	female	-	This study
Scottish Fold	F0016-01_Sco	EUR	female	-	This study
Scottish Fold	F0306-01_Sco	EUR	female	-	This study
Scottish Fold	F0298-02_Sco	EUR	female	-	This study
Siamese	ERR3485781	Asia	male	-
Siamese	SRR11392454	Asia	not collected	-
Siamese	SRR11392455	Asia	not collected	-
Siamese	SRR5363128	Asia	male	-
*MEA:MiddleEast and Africa

## Sheet: Table S3
Table S3. Status of genome assembly with Pacbio, Illumina PE, and Hi-C reads, comparing to felCat9.
	FALCON unzip contigs		Hi-C scaffolds	Post-OM hybrid scaffolds (total)	Post-OM hybrid scaffolds (super-scaffolds)	AnAms1.0 (Final assembly)			felCat9
	Primary	Haplotigs				All scaffolds	Scaffolds corresponding to nuclear chromosomes		All scaffolds	Scaffolds corresponding to nuclear chromosomes
No. of sequences	547	5512	372	348	37	20	19		4508	19
Total length, bp	2468876196	1611610682	2472554877	2493108843	2458290041	2493141643	2493140262		2521863845	2460251910
Avg. length, bp	4513485	292382	6646653	7164106	66440271	124657082	131217909		559420	129486943
Max. length, bp	75142039	4345118	241446035	109076552	222017658	243504654	243504654		242100913	242100913
Min. length, bp	19724	109	19548	1381	100606	1381	41750578		1969	44648284
N50 length, bp	21265058	621279	149647023	109076552	109076552	151107676	151107676		149751809	149751809
A	717851700	470824785	718272105	719036551	709861598	718322616	718322255		721302099	703154254
T	717392275	470630412	719070471	718318909	709089249	719032844	719032444		721735169	703748672
G	516692290	335012532	517690152	517486211	509273155	517632441	517632143		516811973	504031439
C	516939931	335142953	517504649	517715032	509513899	517568802	517568480		516603929	503993730
N	0	0	17500	20552140	20552140	20588540	20588540		1.8	1.84
Total, ATGC	2468876196	1611610682	2472537377	2472556703	2437737901	2472556703	2472555322		2476453170	2414928095
GC%, ATGC	41.9	41.6	41.9	41.5	41.4	41.9	41.9		41.7	41.7

## Sheet: Table S4
Table S4. Lengths and number of 'Post-OM hybrid scaffolds' consisting of chromosome-level scaffolds of AnAms1.0.
Chr	Length	Number of 'Post-OM hybrid scaffolds'
A1	243504654	21
A2	174768116	25
A3	141450916	6
B1	208848188	14
B2	167837211	10
B3	151107676	11
B4	144662313	6
C1	223539965	14
C2	161486551	13
D1	119548221	24
D2	90643714	14
D3	106507226	30
D4	96896805	13
E1	65441144	42
E2	64410938	24
E3	41750578	3
F1	74990155	46
F2	86116642	18
X	129629249	13
Unaligned	1381	1
Total	2493141643	348

## Sheet: Table S5
Table S5. Length and ratio of repetitive sequences.
				AnAms1.0			felCat9
				Length occupied (bp)	% of whole genome		Length occupied (bp)	% of whole genome
Interspersed repeats	Class I	SINEs	Total	72416321	2.90462		96568143	3.92511
		LINEs	Total	601051441	24.1082		559694284	22.7493
		LTR elements	Total	68248086	2.73743		60144497	2.44463
			Copia	947636	0.0380097		4363	0.000177338
			Gypsy	403036	0.0161658		296776	0.0120627
	Class II	DNA elements		23067985	0.925258		23748067	0.965263
	Unclassified			86	3.44946e-06		0	0
Helitrons				141932	0.0056929		202155	0.00821678
Low complexity				5782286	0.231928		5668064	0.230384
Simple repeat				39795944	1.59622		43193259	1.75563
Novel				2795052	0.11211		2015638	0.0819275
Total				880197786	35.3048		851078196	34.5929

## Sheet: Table S6 
Table S6. Statistics of t-test for variant calling between two genome assemblies.
Variant type	Breed	t	df	p	fdr-based adjusted p	sig
SNPs	Abyssinian	1.42	2	0.292	0.315
	AmericanShorthair	-2.41	4	0.0734	0.0852
	Bengal	-23.2	2	0.00185	0.00315	*
	BritishShorthair	-26.92	5	1.32e-06	6.22e-06	*
	ExoticShorthair	-24.7	2	0.00164	0.00291	*
	HavanaBrown	16.34	3	0.000499	0.00111	*
	MaineCoon	-71.39	8	1.65e-12	4.4e-11	*
	Minuet	-13.59	2	0.00537	0.00767	*
	NorwegianForest	-39.95	2	0.000626	0.00134	*
	OrientalShorthair	16.59	2	0.00361	0.00552	*
	Persian	-7.06	2	0.0195	0.0247	*
	PrionailurusBengalensis	-40.12	5	1.81e-07	9.07e-07	*
	Ragdoll	-24.36	2	0.00168	0.00292	*
	Randombred_AME	-4.9	8	0.00119	0.00217	*
	Randombred_Asia	-0.92	7	0.387	0.412
	Randombred_EUR	-17.97	9	2.33e-08	1.33e-07	*
	Randombred_USA	-17.73	8	1.05e-07	5.59e-07	*
	RussianBlue	-20.57	2	0.00235	0.00392	*
	ScottishFold	-11.39	2	0.00762	0.0107	*
	Siamese	-0.93	3	0.421	0.443
Insertions	Abyssinian	0.56	2	0.63	0.638
	AmericanShorthair	-3.81	4	0.019	0.0245	*
	Bengal	-18.37	2	0.00295	0.00481	*
	BritishShorthair	-121.43	5	7.19e-10	5.23e-09	*
	ExoticShorthair	-59.73	2	0.00028	0.00068	*
	HavanaBrown	-50.69	3	1.69e-05	6.15e-05	*
	MaineCoon	-186.84	8	7.54e-16	5.6e-14	*
	Minuet	-33.07	2	0.000913	0.00174	*
	NorwegianForest	-85.64	2	0.000136	0.000393	*
	OrientalShorthair	-67.03	2	0.000223	0.000591	*
	Persian	-17.01	2	0.00344	0.00543	*
	PrionailurusBengalensis	-25.65	5	1.68e-06	7.47e-06	*
	Ragdoll	-39.57	2	0.000638	0.00134	*
	Randombred_AME	-37.82	8	2.62e-10	2.1e-09	*
	Randombred_Asia	-31.55	7	8.3e-09	5.54e-08	*
	Randombred_EUR	-32.51	9	1.21e-10	1.38e-09	*
	Randombred_USA	-39.57	8	1.83e-10	1.83e-09	*
	RussianBlue	-56.43	2	0.000314	0.000718	*
	ScottishFold	-35.97	2	0.000772	0.00158	*
	Siamese	-7.49	3	0.00493	0.00718	*
Deletions	Abyssinian	0.58	2	0.622	0.638
	AmericanShorthair	-3.95	4	0.0168	0.0221	*
	Bengal	-16.49	2	0.00366	0.00552	*
	BritishShorthair	-152.37	5	2.31e-10	2.05e-09	*
	ExoticShorthair	-68.49	2	0.000213	0.000588	*
	HavanaBrown	-57.1	3	1.18e-05	4.51e-05	*
	MaineCoon	-172.57	8	1.42e-15	5.6e-14	*
	Minuet	-34.92	2	0.000819	0.00164	*
	NorwegianForest	-66.08	2	0.000229	0.000591	*
	OrientalShorthair	-59.68	2	0.000281	0.00068	*
	Persian	-16.95	2	0.00346	0.00543	*
	PrionailurusBengalensis	-23.32	5	2.7e-06	1.08e-05	*
	Ragdoll	-32.6	2	0.00094	0.00175	*
	Randombred_AME	-41.75	8	1.19e-10	1.38e-09	*
	Randombred_Asia	-29.98	7	1.18e-08	7.29e-08	*
	Randombred_EUR	-32.97	9	1.07e-10	1.38e-09	*
	Randombred_USA	-44.48	8	7.2e-11	1.38e-09	*
	RussianBlue	-58.36	2	0.000294	0.000691	*
	ScottishFold	-33.87	2	0.000871	0.0017	*
	Siamese	-8.25	3	0.00373	0.00553	*
* indicates significant difference between references, which is lower P-values with Bonferonii collected significant level

## Sheet: Table S7
Table S7. Number of structural variants in the Senzu genome against felCat9.
	No.	% of total	Total length, bp
Total	155535	100	45222456
Deletion	85640	55.1	28413687
Insertion	61148	39.3	15535379
Duplication	4291	2.8	1128097
Inversion	397	0.3	145293
Traslocation	4059	2.6	-

## Sheet: Table S8
Table S8. Statistics of Iso-Seq assembly from the ovary, oviduct, and uterine tissue of Senzu and Takae.
	Iso-Seq3/hq	Collapsed	Collapsed/filtered
No. of sequences	50436	38150	26662
Total length, bp	80707453	61698768	44915792
Avg. length, bp	1600	1617	1685
Max. length, bp	8077	8077	8077
Min. length, bp	55	84	85
N50 length, bp	1761	1789	1859
BUSCOs % (n=4,104)
Complete	47.1	46.8	46.7
Complete single	25.9	29.5	31.5
Complete double	21.2	17.3	12.5
Fragmentized	12.1	12	12
Missing	40.8	41.2	41.3

## Sheet: Table S9
Table S9. Curated levels of protein-coding loci.
Curated levels	# of loci
Curated loci	18232
Curated and corrected loci at webapollo	471
Uncurated loci (FelCat9 CDS mapped)	2569

## Sheet: Table S10
Table S10. Comparison of the number of protein-coding loci with those in FelCat9.
Chromosome	AnAms1.0	FelCat91)
A1	1384	1275
A2	1779	1602
A3	1198	1142
B1	1118	1020
B2	1210	1090
B3	1355	1223
B4	1341	1206
C1	1946	1777
C2	964	890
D1	1531	1357
D2	711	625
D3	792	693
D4	853	757
E1	1172	1083
E2	1154	1093
E3	692	670
F1	727	662
F2	450	414
MT	NA2)	13
X	895	797
1) Ensembl release-99, 2) The mitochondrial genome were not assembled in this study.

[truncated: 2 more sheets: Table S11 , Table S12]
